# Supplementary material for: Back Interface and Absorber Bulk Deep‐Level Trap Optimization Enables Highly Efficient Flexible Antimony Triselenide Solar Cell
Source: Adv Sci (Weinh). 2024 Mar 20;11(22):2310193. doi: 10.1002/advs.202310193 (PMC11165550; doi:10.1002/advs.202310193)
Supplement: Supplementary file 2 — Supporting Information [file ADVS-11-2310193-s002.zip]

Archive with 2 entries (2 files):
- EQE data.csv
- J-V measurement data.csv
