# Supplementary material for: Back Interface and Absorber Bulk Deep‐Level Trap Optimization Enables Highly Efficient Flexible Antimony Triselenide Solar Cell
Source: Adv Sci (Weinh). 2024 Mar 20;11(22):2310193. doi: 10.1002/advs.202310193 (PMC11165550; doi:10.1002/advs.202310193)
Supplement: Supplementary file 2 — Supporting Information [file ADVS-11-2310193-s002.zip › EQE data.csv]

Flexible Sb2Se3 thin-film solar cell with MoO3 interlayer
wavelength [nm]	EQE [%]
300	0.74333
305	0.8236
310	0.91467
315	1.18791
320	1.57209
325	2.18323
330	3.05134
335	4.20375
340	5.5929
345	7.30555
350	9.35018
355	11.6488
360	14.22148
365	16.94746
370	19.81967
375	22.73415
380	25.68347
385	28.65237
390	31.69302
395	34.67915
400	37.29947
405	39.75087
410	41.5956
415	43.63967
420	45.01982
425	46.86719
430	47.92219
435	49.47916
440	50.66649
445	51.9762
450	53.7155
455	54.91628
460	55.87325
465	56.9362
470	57.8016
475	59.62722
480	61.23009
485	62.44198
490	64.14804
495	65.95009
500	68.27213
505	70.63576
510	72.34176
515	74.97352
520	76.47121
525	78.67456
530	80.75076
535	81.98352
540	84.01024
545	85.4835
550	87.422
555	88.79273
560	89.94323
565	91.48855
570	92.67105
575	93.68301
580	94.06535
585	94.52927
590	94.96287
595	95.00341
600	95.116
605	94.21682
610	93.76369
615	93.87693
620	92.78313
625	92.49115
630	91.29479
635	90.42441
640	89.31839
645	88.66576
650	87.48512
655	87.20885
660	86.28324
665	86.1924
670	85.94885
675	85.46837
680	85.66495
685	85.33575
690	85.32976
695	85.26385
700	85.23613
705	85.19008
710	85.11313
715	85.5575
720	85.47977
725	85.74889
730	85.31865
735	85.59847
740	85.52863
745	85.34476
750	84.93621
755	84.94928
760	84.17679
765	83.84456
770	83.67604
775	82.47128
780	81.45259
785	80.37189
790	79.88484
795	79.18411
800	77.67318
805	76.92055
810	75.46337
815	75.04446
820	73.23797
825	72.98875
830	72.27628
835	69.97033
840	68.61102
845	64.20224
850	62.54748
855	60.78261
860	59.11037
865	57.20704
870	58.24733
875	57.34893
880	51.55704
885	50.60276
890	47.46852
895	44.70461
900	42.46153
905	40.54734
910	37.85402
915	35.62488
920	35.09265
925	32.92106
930	29.97664
935	28.08114
940	26.73823
945	25.24741
950	23.85088
955	22.73355
960	20.97233
965	18.63341
970	18.254
975	15.80026
980	15.0273
985	13.45372
990	11.64061
995	11.04976
1000	9.933
1005	7.56228
1010	6.49285
1015	5.67562
1020	4.70011
1025	3.62959
1030	2.79825
1035	2.2175
1040	1.64775
1045	1.15662
1050	0.83117
1055	0.68646
1060	0.52712
1065	0.37797
1070	0.323
1075	0.24911
1080	0.14331
1085	0.12912
1090	0.133
1095	0.17433
1100	0.13957
