# Supplementary material for: Back Interface and Absorber Bulk Deep‐Level Trap Optimization Enables Highly Efficient Flexible Antimony Triselenide Solar Cell
Source: Adv Sci (Weinh). 2024 Mar 20;11(22):2310193. doi: 10.1002/advs.202310193 (PMC11165550; doi:10.1002/advs.202310193)
Supplement: Supplementary file 2 — Supporting Information [file ADVS-11-2310193-s002.zip › J-V measurement data.csv]

Flexible Sb2Se3 thin-film solar cell with MoO3 interlayer
Voltage [V]	Current density [mA/cm2]
-0.1	26.8438
-0.08	26.8187
-0.06	26.73936
-0.04	26.62453
-0.02	26.5563
0	26.45635
0.02	26.34643
0.04	26.22393
0.06	26.12514
0.08	26.06365
0.1	25.96733
0.12	25.83162
0.14	25.70336
0.16	25.60435
0.18	25.43333
0.2	25.27923
0.22	25.12719
0.24	24.92028
0.26	24.72827
0.28	24.44341
0.3	24.08689
0.32	23.62844
0.34	22.96226
0.36	21.94858
0.38	20.54649
0.4	18.45913
0.42	15.50979
0.44	11.52659
0.46	6.28435
0.48	-0.04368
0.5	-7.42182
0.52	-15.49503
0.54	-23.95469
0.56	-32.42705
0.58	-40.74885
0.6	-48.74264
